# Supplementary material for: Circulating fatty acids and risk of hepatocellular carcinoma and chronic liver disease mortality in the UK Biobank
Source: Nat Commun. 2024 May 2;15:3707. doi: 10.1038/s41467-024-47960-8 (PMC11065883; doi:10.1038/s41467-024-47960-8)
Supplement: Supplementary file 4 — Source Data [file 41467_2024_47960_MOESM4_ESM.xlsx]

## Sheet: figure1
model1	Parameter	Estimate	StdErr	ChiSq	ProbChiSq	HazardRatio	HRLowerCL	HRUpperCL
	N_23451_0_0Q	-0.40661	0.1599	6.4662	0.011	0.67	0.49	0.91	ω-3
	N_23451_0_0Q	-0.53421	0.16535	10.4379	0.0012	0.59	0.42	0.81
	N_23451_0_0Q	-0.7478	0.17795	17.6597	<.0001	0.47	0.33	0.67
	N_23452_0_0Q	-0.6148	0.15337	16.0683	<.0001	0.54	0.4	0.73	ω-6
	N_23452_0_0Q	-0.90292	0.17775	25.8023	<.0001	0.41	0.29	0.57
	N_23452_0_0Q	-0.97304	0.192	25.6829	<.0001	0.38	0.26	0.55
	N_23454_0_0Q	-0.27396	0.22721	1.4539	0.2279	0.76	0.49	1.19	MUFA
	N_23454_0_0Q	0.16515	0.2012	0.6737	0.4117	1.18	0.8	1.75
	N_23454_0_0Q	0.7801	0.18174	18.4249	<.0001	2.18	1.53	3.12
	N_23455_0_0Q	0.53147	0.24293	4.7862	0.0287	1.7	1.06	2.74	SFA
	N_23455_0_0Q	1.08292	0.22168	23.8637	<.0001	2.95	1.91	4.56
	N_23455_0_0Q	1.40513	0.21142	44.1709	<.0001	4.08	2.69	6.17
model2
	N_23451_0_0Q	-0.36371	0.16121	5.09	0.0241	0.7	0.51	0.95	ω-3
	N_23451_0_0Q	-0.43792	0.16907	6.7091	0.0096	0.65	0.46	0.9
	N_23451_0_0Q	-0.49475	0.18568	7.0995	0.0077	0.61	0.42	0.88
	N_23452_0_0Q	-0.57626	0.1786	10.4102	0.0013	0.56	0.4	0.8	ω-6
	N_23452_0_0Q	-0.85173	0.22467	14.3716	0.0002	0.43	0.28	0.66
	N_23452_0_0Q	-0.86342	0.24911	12.013	0.0005	0.42	0.26	0.69
	N_23454_0_0Q	-0.44453	0.22969	3.7455	0.053	0.64	0.41	1.01	MUFA
	N_23454_0_0Q	-0.11467	0.21883	0.2746	0.6003	0.89	0.58	1.37
	N_23454_0_0Q	0.29739	0.2512	1.4015	0.2365	1.35	0.82	2.2
	N_23455_0_0Q	0.5552	0.24444	5.1589	0.0231	1.74	1.08	2.81	SFA
	N_23455_0_0Q	1.08909	0.22586	23.2507	<.0001	2.97	1.91	4.63
	N_23455_0_0Q	1.32303	0.22491	34.6026	<.0001	3.76	2.42	5.84
model3
	N_23451_0_0Q	-0.40158	0.1621	6.1372	0.0132	0.67	0.49	0.92	ω-3
	N_23451_0_0Q	-0.51968	0.17035	9.307	0.0023	0.6	0.43	0.83
	N_23451_0_0Q	-0.73847	0.1895	15.1864	<.0001	0.48	0.33	0.69
	N_23452_0_0Q	-0.46846	0.19364	5.8527	0.0156	0.63	0.43	0.92	ω-6
	N_23452_0_0Q	-0.58474	0.24027	5.9225	0.0149	0.56	0.35	0.89
	N_23452_0_0Q	-0.73987	0.27173	7.4137	0.0065	0.48	0.28	0.81
	N_23454_0_0Q	-0.1926	0.23746	0.6579	0.4173	0.83	0.52	1.31	MUFA
	N_23454_0_0Q	0.16224	0.23257	0.4867	0.4854	1.18	0.75	1.86
	N_23454_0_0Q	0.41077	0.2846	2.0832	0.1489	1.51	0.86	2.63
	N_23455_0_0Q	0.59415	0.24542	5.861	0.0155	1.81	1.12	2.93	SFA
	N_23455_0_0Q	1.18101	0.22851	26.7107	<.0001	3.26	2.08	5.1
	N_23455_0_0Q	1.2675	0.233	29.5924	<.0001	3.55	2.25	5.61

## Sheet: figure2
model1	Parameter	Estimate	StdErr	ChiSq	ProbChiSq	HazardRatio	HRLowerCL	HRUpperCL
	N_23451_0_0Q	-1.01603	0.17062	35.46	<.0001	0.36	0.26	0.51	ω-3
	N_23451_0_0Q	-1.2076	0.18618	42.0708	<.0001	0.3	0.21	0.43
	N_23451_0_0Q	-1.54878	0.21927	49.8899	<.0001	0.21	0.14	0.33
	N_23452_0_0Q	-0.5192	0.15453	11.2881	0.0008	0.6	0.44	0.81	ω-6
	N_23452_0_0Q	-0.93141	0.18247	26.0545	<.0001	0.39	0.28	0.56
	N_23452_0_0Q	-2.02213	0.28513	50.2956	<.0001	0.13	0.08	0.23
	N_23454_0_0Q	0.57231	0.2428	5.5561	0.0184	1.77	1.1	2.85	MUFA
	N_23454_0_0Q	0.66376	0.23777	7.793	0.0052	1.94	1.22	3.1
	N_23454_0_0Q	1.14951	0.22366	26.4152	<.0001	3.16	2.04	4.89
	N_23455_0_0Q	0.32509	0.32377	1.0081	0.3153	1.38	0.73	2.61	SFA
	N_23455_0_0Q	0.75458	0.29833	6.3973	0.0114	2.13	1.19	3.82
	N_23455_0_0Q	2.27707	0.25622	78.9822	<.0001	9.75	5.9	16.11
model2
	N_23451_0_0Q	-0.88781	0.17236	26.5328	<.0001	0.41	0.29	0.58	ω-3
	N_23451_0_0Q	-1.00789	0.19031	28.0489	<.0001	0.37	0.25	0.53
	N_23451_0_0Q	-1.20808	0.22699	28.3244	<.0001	0.3	0.19	0.47
	N_23452_0_0Q	-0.82019	0.18487	19.6829	<.0001	0.44	0.31	0.63	ω-6
	N_23452_0_0Q	-1.26464	0.22574	31.3831	<.0001	0.28	0.18	0.44
	N_23452_0_0Q	-2.18067	0.3235	45.4405	<.0001	0.11	0.06	0.21
	N_23454_0_0Q	0.37961	0.24515	2.3978	0.1215	1.46	0.9	2.36	MUFA
	N_23454_0_0Q	0.47767	0.25015	3.6464	0.0562	1.61	0.99	2.63
	N_23454_0_0Q	0.95775	0.28422	11.3555	0.0008	2.61	1.49	4.55
	N_23455_0_0Q	0.24138	0.32543	0.5502	0.4582	1.27	0.67	2.41	SFA
	N_23455_0_0Q	0.58671	0.30266	3.7579	0.0526	1.8	0.99	3.25
	N_23455_0_0Q	1.97977	0.27039	53.6119	<.0001	7.24	4.26	12.3
model3
	N_23451_0_0Q	-0.88467	0.1742	25.7924	<.0001	0.41	0.29	0.58	ω-3
	N_23451_0_0Q	-1.22782	0.19192	40.9312	<.0001	0.29	0.2	0.43
	N_23451_0_0Q	-1.56697	0.23415	44.7847	<.0001	0.21	0.13	0.33
	N_23452_0_0Q	-0.63627	0.19484	10.664	0.0011	0.53	0.36	0.78	ω-6
	N_23452_0_0Q	-0.9195	0.24416	14.1822	0.0002	0.4	0.25	0.64
	N_23452_0_0Q	-1.88725	0.34478	29.9618	<.0001	0.15	0.08	0.3
	N_23454_0_0Q	0.78877	0.2554	9.5381	0.002	2.2	1.33	3.63	MUFA
	N_23454_0_0Q	0.89021	0.26493	11.2909	0.0008	2.44	1.45	4.09
	N_23454_0_0Q	1.33766	0.32182	17.277	<.0001	3.81	2.03	7.16
	N_23455_0_0Q	0.27893	0.32622	0.7311	0.3925	1.32	0.7	2.51	SFA
	N_23455_0_0Q	0.64041	0.30466	4.4186	0.0355	1.9	1.04	3.45
	N_23455_0_0Q	1.84662	0.27732	44.3397	<.0001	6.34	3.68	10.92

## Sheet: figure3
ep_hcc fib_fib4			Estimate	StdErr	ChiSq	ProbChiSq	HazardRatio	HRLowerCL	HRUpperCL
n_23451_sd		fib4=1	-0.27873	0.18876	2.1806	0.1398	0.757	0.523	1.096	ω-3
n_23451_sd		fib4=2	-0.09409	0.107	0.7732	0.3792	0.91	0.738	1.123
n_23451_sd		fib4=3	-0.4803	0.12575	14.5894	0.0001	0.619	0.483	0.791
n_23452_sd		fib4=1	-0.17525	0.29519	0.3525	0.5527	0.839	0.471	1.497	ω-6
n_23452_sd		fib4=2	-0.43655	0.17881	5.9606	0.0146	0.646	0.455	0.918
n_23452_sd		fib4=3	-0.23598	0.18406	1.6437	0.1998	0.79	0.551	1.133
n_23454_sd		fib4=1	0.34313	0.2983	1.3231	0.25	1.409	0.785	2.529	MUFA
n_23454_sd		fib4=2	0.01517	0.17661	0.0074	0.9316	1.015	0.718	1.435
n_23454_sd		fib4=3	0.16067	0.18198	0.7795	0.3773	1.174	0.822	1.678
n_23455_sd		fib4=1	0.1491	0.16719	0.7952	0.3725	1.161	0.836	1.611	SFA
n_23455_sd		fib4=2	0.32108	0.09957	10.3984	0.0013	1.379	1.134	1.676
n_23455_sd		fib4=3	0.42674	0.10509	16.4894	<.0001	1.532	1.247	1.883
ep_cld fib_fib4
n_23451_sd		fib4=1	-0.25731	0.20118	1.6359	0.2009	0.773	0.521	1.147	ω-3
n_23451_sd		fib4=2	-0.38186	0.13488	8.0155	0.0046	0.683	0.524	0.889
n_23451_sd		fib4=3	-0.89184	0.14697	36.8217	<.0001	0.41	0.307	0.547
n_23452_sd		fib4=1	-0.66388	0.30928	4.6076	0.0318	0.515	0.281	0.944	ω-6
n_23452_sd		fib4=2	-1.25989	0.2028	38.5937	<.0001	0.284	0.191	0.422
n_23452_sd		fib4=3	-1.06825	0.19864	28.9199	<.0001	0.344	0.233	0.507
n_23454_sd		fib4=1	0.01436	0.27375	0.0028	0.9582	1.014	0.593	1.735	MUFA
n_23454_sd		fib4=2	0.91854	0.21235	18.7108	<.0001	2.506	1.653	3.799
n_23454_sd		fib4=3	0.95912	0.19868	23.3052	<.0001	2.609	1.768	3.852
n_23455_sd		fib4=1	0.54397	0.16968	10.2773	0.0013	1.723	1.235	2.403	SFA
n_23455_sd		fib4=2	0.61565	0.11013	31.2479	<.0001	1.851	1.492	2.297
n_23455_sd		fib4=3	0.85202	0.11786	52.2596	<.0001	2.344	1.861	2.954

## Sheet: figure4
ep_hcc grs			Estimate	StdErr	ChiSq	ProbChiSq	HazardRatio	HRLowerCL	HRUpperCL
n_23451_sd		prs=1	-0.15755	0.17904	0.7743	0.3789	0.854	0.601	1.213	ω-3
n_23451_sd		prs=2	-0.56047	0.1363	16.9081	<.0001	0.571	0.437	0.746
n_23451_sd		prs=3	-0.22587	0.11841	3.6385	0.0565	0.798	0.633	1.006
n_23452_sd		prs=1	-0.39079	0.311	1.5789	0.2089	0.677	0.368	1.245	ω-6
n_23452_sd		prs=2	-0.38259	0.19315	3.9236	0.0476	0.682	0.467	0.996
n_23452_sd		prs=3	-0.55388	0.19444	8.1142	0.0044	0.575	0.393	0.841
n_23454_sd		prs=1	0.19817	0.30891	0.4116	0.5212	1.219	0.665	2.234	MUFA
n_23454_sd		prs=2	0.13699	0.18755	0.5335	0.4651	1.147	0.794	1.656
n_23454_sd		prs=3	0.2698	0.19407	1.9327	0.1645	1.31	0.895	1.916
n_23455_sd		prs=1	0.26688	0.17187	2.4111	0.1205	1.306	0.932	1.829	SFA
n_23455_sd		prs=2	0.5257	0.10859	23.4352	<.0001	1.692	1.367	2.093
n_23455_sd		prs=3	0.36879	0.10712	11.8537	0.0006	1.446	1.172	1.784
ep_cld grs
n_23451_sd		prs=1	-0.7179	0.22101	10.5513	0.0012	0.488	0.316	0.752	ω-3
n_23451_sd		prs=2	-0.83343	0.13878	36.0661	<.0001	0.435	0.331	0.57
n_23451_sd		prs=3	-0.74271	0.17331	18.3643	<.0001	0.476	0.339	0.668
n_23452_sd		prs=1	-1.51731	0.34465	19.3812	<.0001	0.219	0.112	0.431	ω-6
n_23452_sd		prs=2	-1.08384	0.18147	35.672	<.0001	0.338	0.237	0.483
n_23452_sd		prs=3	-1.18339	0.25554	21.4451	<.0001	0.306	0.186	0.505
n_23454_sd		prs=1	0.58742	0.34167	2.956	0.0856	1.799	0.921	3.515	MUFA
n_23454_sd		prs=2	1.11389	0.18955	34.5314	<.0001	3.046	2.101	4.417
n_23454_sd		prs=3	0.6815	0.24656	7.6399	0.0057	1.977	1.219	3.205
n_23455_sd		prs=1	1.04263	0.17631	34.9692	<.0001	2.837	2.008	4.008	SFA
n_23455_sd		prs=2	0.65136	0.10488	38.5681	<.0001	1.918	1.562	2.356
n_23455_sd		prs=3	0.85086	0.14015	36.8598	<.0001	2.342	1.779	3.082
	outcome	SNP,rs…	Estimate	StdErr	ChiSq	ProbChiSq	HazardRatio	HRLowerCL	HRUpperCL
n_23451_sd	hcc	2236212	-0.41579	0.13655	9.2713	0.0023	0.66	0.505	0.862	ω-3
n_23451_sd	hcc	2236212	-0.27174	0.11423	5.659	0.0174	0.762	0.609	0.953
n_23451_sd	hcc	2236212	-0.35169	0.21206	2.7504	0.0972	0.703	0.464	1.066
n_23451_sd	cld	2236212	-0.57658	0.18339	9.8846	0.0017	0.562	0.392	0.805
n_23451_sd	cld	2236212	-0.6371	0.13293	22.9691	<.0001	0.529	0.408	0.686
n_23451_sd	cld	2236212	-0.82543	0.23252	12.6024	0.0004	0.438	0.278	0.691
n_23451_sd	hcc	3734398	-0.35942	0.20871	2.9657	0.085	0.698	0.464	1.051
n_23451_sd	hcc	3734398	-0.25677	0.11301	5.1622	0.0231	0.774	0.62	0.965
n_23451_sd	hcc	3734398	-0.44193	0.13949	10.037	0.0015	0.643	0.489	0.845
n_23451_sd	cld	3734398	-0.82847	0.22881	13.1096	0.0003	0.437	0.279	0.684
n_23451_sd	cld	3734398	-0.63442	0.13194	23.1202	<.0001	0.53	0.409	0.687
n_23451_sd	cld	3734398	-0.5524	0.18668	8.7562	0.0031	0.576	0.399	0.83
n_23451_sd	hcc	174547	-0.52938	0.13663	15.0123	0.0001	0.589	0.451	0.77
n_23451_sd	hcc	174547	-0.31587	0.11945	6.9931	0.0082	0.729	0.577	0.921
n_23451_sd	hcc	174547	-0.16027	0.26202	0.3742	0.5407	0.852	0.51	1.424
n_23452_sd	hcc	174547	-0.2282	0.19252	1.4051	0.2359	0.796	0.546	1.161	ω-6
n_23452_sd	hcc	174547	-0.56273	0.17593	10.2308	0.0014	0.57	0.404	0.804
n_23452_sd	hcc	174547	-0.55849	0.39175	2.0325	0.154	0.572	0.265	1.233
n_23451_sd	cld	174547	-0.44679	0.14776	9.1423	0.0025	0.64	0.479	0.855	ω-3
n_23451_sd	cld	174547	-1.19284	0.16812	50.3413	<.0001	0.303	0.218	0.422
n_23451_sd	cld	174547	-0.59641	0.29419	4.1099	0.0426	0.551	0.309	0.98
n_23452_sd	cld	174547	-1.4613	0.22377	42.6471	<.0001	0.232	0.15	0.36	ω-6
n_23452_sd	cld	174547	-1.08277	0.19847	29.7644	<.0001	0.339	0.23	0.5
n_23452_sd	cld	174547	-1.23165	0.40942	9.0496	0.0026	0.292	0.131	0.651
n_23454_sd	hcc	603424	0.17022	0.14276	1.4217	0.2331	1.186	0.896	1.568	MUFA
n_23454_sd	hcc	603424	0.30524	0.23378	1.7049	0.1917	1.357	0.858	2.146
n_23454_sd	hcc	603424	1.8708	0.75658	6.1142	0.0134	6.493	1.474	28.608
n_23454_sd	cld	603424	0.67512	0.16063	17.6646	<.0001	1.964	1.434	2.691
n_23454_sd	cld	603424	1.24173	0.27397	20.5425	<.0001	3.462	2.023	5.922
n_23454_sd	cld	603424	1.45282	0.50928	8.1379	0.0043	4.275	1.576	11.6
n_23454_sd	hcc	102275	0.32934	0.19403	2.8809	0.0896	1.39	0.95	2.033
n_23454_sd	hcc	102275	0.10264	0.1788	0.3295	0.5659	1.108	0.781	1.573
n_23454_sd	hcc	102275	0.3216	0.39853	0.6512	0.4197	1.379	0.632	3.012
n_23455_sd	hcc	102275	0.30199	0.10689	7.9812	0.0047	1.353	1.097	1.668	SFA
n_23455_sd	hcc	102275	0.5294	0.10262	26.6141	<.0001	1.698	1.389	2.076
n_23455_sd	hcc	102275	0.31245	0.20837	2.2485	0.1337	1.367	0.909	2.056
n_23454_sd	cld	102275	0.98091	0.2136	21.0888	<.0001	2.667	1.755	4.053
n_23454_sd	cld	102275	0.66533	0.20757	10.274	0.0013	1.945	1.295	2.922
n_23454_sd	cld	102275	0.99312	0.41615	5.695	0.017	2.7	1.194	6.103
n_23455_sd	cld	102275	0.65971	0.12042	30.0121	<.0001	1.934	1.528	2.449	SFA
n_23455_sd	cld	102275	0.89746	0.10907	67.6986	<.0001	2.453	1.981	3.038
n_23455_sd	cld	102275	0.72149	0.23467	9.4525	0.0021	2.058	1.299	3.259

## Sheet: figure S2
	n_23451_0_0	n_23451_1_0
n_23451_0_0	1	0.61133
Omega-3 Fatty Acids to Total Fatty Acids percentage		<.0001
	252398	14609
n_23451_1_0	0.61133	1
Omega-3 Fatty Acids to Total Fatty Acids percentage	<.0001
	14609	14609
	n_23452_0_0	n_23452_1_0
n_23452_0_0	1	0.62095
Omega-6 Fatty Acids to Total Fatty Acids percentage		<.0001
	252398	14609
n_23452_1_0	0.62095	1
Omega-6 Fatty Acids to Total Fatty Acids percentage	<.0001
	14609	14609
n_23454_0_0	1	0.66676
Monounsaturated Fatty Acids to Total Fatty Acids percentage		<.0001
	252398	14609
n_23454_1_0	0.66676	1
Monounsaturated Fatty Acids to Total Fatty Acids percentage	<.0001
	14609	14609
n_23455_0_0	1	0.47108
Saturated Fatty Acids to Total Fatty Acids percentage		<.0001
	252398	14609
n_23455_1_0	0.47108	1
Saturated Fatty Acids to Total Fatty Acids percentage	<.0001
	14609	14609

## Sheet: figure S3
n-3PUFA	Q1	Q4
fruits	5.93824	7.49015
vegetables	4.62226	5.54763
whole grains	3.51675	4.77531
fish	6.47399	9.03275
dairy	7.40412	7.11177
vegetable oils	2.44986	2.54722
refined grains	5.26474	7.10717
processed meats	6.04861	6.66466
unprocessed red meats	6.49007	6.36684
sugar-sweetened beverages	1.29123	2.13715
n-6PUFA	Q1	Q4
fruits	6.37729	6.82962
vegetables	4.92896	5.12998
whole grains	3.77901	4.42621
fish	7.83077	7.54862
dairy	7.26354	7.27567
vegetable oils	2.48836	2.64004
refined grains	5.42324	6.59042
processed meats	5.8806	6.567
unprocessed red meats	6.04889	6.65857
sugar-sweetened beverages	1.92085	1.42685
MUFA	Q1	Q4
fruits	7.1905	6.11977
vegetables	5.32365	4.79335
whole grains	4.55697	3.62735
fish	8.35068	7.40378
dairy	7.29209	7.2451
vegetable oils	2.32998	2.64847
refined grains	7.06861	5.1431
processed meats	6.68928	5.78112
unprocessed red meats	6.46897	6.14393
sugar-sweetened beverages	1.673	1.80061
SFA	Q1	Q4
fruits	6.93878	6.32794
vegetables	5.26191	4.88193
whole grains	4.55735	3.73069
fish	7.86961	7.70788
dairy	7.09197	7.37368
vegetable oils	2.95496	2.18037
refined grains	6.521	5.60647
processed meats	6.53317	6.00365
unprocessed red meats	6.66526	6.06385
sugar-sweetened beverages	1.70482	1.77482

## Sheet: figure S4
Case				Case				Case					Case
MEANS PROCEDURE				MEANS PROCEDURE				MEANS PROCEDURE					MEANS PROCEDURE
N_23451_0_0Q=1				N_23452_0_0Q=1				N_23454_0_0Q=1					N_23455_0_0Q=1
: EP_HCC				: EP_HCC				: EP_HCC					: EP_HCC
sum				sum				sum					sum
95		11.2118		133		15.7954		41		4.76537			28		3.2745
N_23451_0_0Q=2				N_23452_0_0Q=2				N_23454_0_0Q=2					N_23455_0_0Q=2
: EP_HCC				: EP_HCC				: EP_HCC					: EP_HCC
sum				sum				sum					sum
67		7.86529		63		7.42904		37		4.32936			44		5.15483
N_23451_0_0Q=3				N_23452_0_0Q=3				N_23454_0_0Q=3					N_23455_0_0Q=3
: EP_HCC				: EP_HCC				: EP_HCC					: EP_HCC
sum				sum				sum					sum
61		7.1552		42		4.91898		64		7.5378			79		9.27339
N_23451_0_0Q=5				N_23452_0_0Q=5				N_23454_0_0Q=5					N_23455_0_0Q=5
: EP_HCC				: EP_HCC				: EP_HCC					: EP_HCC
sum				sum				sum					sum
50		5.86437		35		4.06775		131		15.5908			122		14.4595
MEANS PROCEDURE				MEANS PROCEDURE				MEANS PROCEDURE					MEANS PROCEDURE
N_23451_0_0Q=1				N_23452_0_0Q=1				N_23454_0_0Q=1					N_23455_0_0Q=1
: follow_HCC				: follow_HCC				: follow_HCC					: follow_HCC
sum	median			sum	median			sum	median				sum	median
847322	13.8493			842015	13.8274			860375	13.8685				855093	13.8438
N_23451_0_0Q=2				N_23452_0_0Q=2				N_23454_0_0Q=2					N_23455_0_0Q=2
: follow_HCC				: follow_HCC				: follow_HCC					: follow_HCC
sum	median			sum	median			sum	median				sum	median
851844	13.863			848024	13.8164			854630	13.8466				853568	13.8356
N_23451_0_0Q=3				N_23452_0_0Q=3				N_23454_0_0Q=3					N_23455_0_0Q=3
: follow_HCC				: follow_HCC				: follow_HCC					: follow_HCC
sum	median			sum	median			sum	median				sum	median
852527	13.8329			853835	13.8329			849054	13.8329				851900	13.8356
N_23451_0_0Q=5				N_23452_0_0Q=5				N_23454_0_0Q=5					N_23455_0_0Q=5
: follow_HCC				: follow_HCC				: follow_HCC					: follow_HCC
sum	median			sum	median			sum	median				sum	median
852606	13.8164			860426	13.8877			840241	13.8137				843738	13.8493

## Sheet: figure S5
Case				Case				Case					Case
MEANS PROCEDURE				MEANS PROCEDURE				MEANS PROCEDURE					MEANS PROCEDURE
N_23451_0_0Q=1				N_23452_0_0Q=1				N_23454_0_0Q=1					N_23455_0_0Q=1
: EP_CLD_DEATH				: EP_CLD_DEATH				: EP_CLD_DEATH					: EP_CLD_DEATH
sum				sum				sum					sum
131		15.4574		123		14.6039		26		3.02156			17		1.98793
N_23451_0_0Q=2				N_23452_0_0Q=2				N_23454_0_0Q=2					N_23455_0_0Q=2
: EP_CLD_DEATH				: EP_CLD_DEATH				: EP_CLD_DEATH					: EP_CLD_DEATH
sum				sum				sum					sum
48		5.6338		66		7.78168		50		5.84998			22		2.57715
N_23451_0_0Q=3				N_23452_0_0Q=3				N_23454_0_0Q=3					N_23455_0_0Q=3
: EP_CLD_DEATH				: EP_CLD_DEATH				: EP_CLD_DEATH					: EP_CLD_DEATH
sum				sum				sum					sum
39		4.57407		41		4.8014		60		7.0657			34		3.99033
N_23451_0_0Q=5				N_23452_0_0Q=5				N_23454_0_0Q=5					N_23455_0_0Q=5
: EP_CLD_DEATH				: EP_CLD_DEATH				: EP_CLD_DEATH					: EP_CLD_DEATH
sum				sum				sum					sum
26		3.04912		14		1.62692		108		12.85			171		20.2618
MEANS PROCEDURE				MEANS PROCEDURE				MEANS PROCEDURE					MEANS PROCEDURE
N_23451_0_0Q=1				N_23452_0_0Q=1				N_23454_0_0Q=1					N_23455_0_0Q=1
: survivaltime				: survivaltime				: survivaltime					: survivaltime
sum	median			sum	median			sum	median				sum	median
847489	13.8493			842241	13.8301			860483	13.8685				855159	13.8438
N_23451_0_0Q=2				N_23452_0_0Q=2				N_23454_0_0Q=2					N_23455_0_0Q=2
: survivaltime				: survivaltime				: survivaltime					: survivaltime
sum	median			sum	median			sum	median				sum	median
852000	13.863			848145	13.8164			854704	13.8466				853657	13.8356
N_23451_0_0Q=3				N_23452_0_0Q=3				N_23454_0_0Q=3					N_23455_0_0Q=3
: survivaltime				: survivaltime				: survivaltime					: survivaltime
sum	median			sum	median			sum	median				sum	median
852633	13.8329			853918	13.8329			849173	13.8329				852059	13.8384
N_23451_0_0Q=5				N_23452_0_0Q=5				N_23454_0_0Q=5					N_23455_0_0Q=5
: survivaltime				: survivaltime				: survivaltime					: survivaltime
sum	median			sum	median			sum	median				sum	median
852705	13.8164			860523	13.8877			840467	13.8164				843952	13.8493

## Sheet: figure S6
hcc		Estimate	StdErr	ChiSq	ProbChiSq	HazardRatio	HRLowerCL	HRUpperCL
FIB_FIB4	2	0.59971	0.20736	8.3642	0.0038	1.822	1.213	2.735	FIB_FIB4 2
FIB_FIB4	3	2.38736	0.28975	67.8858	<.0001	10.885	6.168	19.207	FIB_FIB4 3
cld_death
FIB_FIB4	2	1.27634	0.21756	34.4168	<.0001	3.584	2.339	5.489	FIB_FIB4 2
FIB_FIB4	3	3.5876	0.29181	151.145	<.0001	36.147	20.402	64.042	FIB_FIB4 3

## Sheet: figure S7
hcc		Estimate	StdErr	ChiSq	ProbChiSq	HazardRatio	HRLowerCL	HRUpperCL
prs	2	0.30296	0.18496	2.6829	0.1014	1.354	0.942	1.945
prs	3	0.97351	0.18012	29.2132	<.0001	2.647	1.86	3.768
cld_mortality
prs	2	0.34669	0.18494	3.5142	0.0608	1.414	0.984	2.032
prs	3	0.44662	0.19918	5.0278	0.0249	1.563	1.058	2.309
hcc
RS2236212	12	-0.08919	0.1367	0.4256	0.5141	0.915	0.7	1.196
RS2236212	22	-0.12104	0.18601	0.4234	0.5152	0.886	0.615	1.276
cld_mortality
RS2236212	12	0.32234	0.15778	4.1736	0.0411	1.38	1.013	1.881
RS2236212	22	0.17938	0.19814	0.8196	0.3653	1.196	0.811	1.764
hcc
RS174547	12	0.10896	0.13232	0.6781	0.4102	1.115	0.86	1.445
RS174547	22	-0.11405	0.21628	0.2781	0.598	0.892	0.584	1.363
cld_mortality
RS174547	12	-0.01147	0.14327	0.0064	0.9362	0.989	0.747	1.309
RS174547	22	0.0797	0.21659	0.1354	0.7129	1.083	0.708	1.656
hcc
RS3734398	12	0.03895	0.17736	0.0482	0.8262	1.04	0.734	1.472
RS3734398	22	0.10957	0.18542	0.3492	0.5546	1.116	0.776	1.605
cld_mortality
RS3734398	12	0.15343	0.18001	0.7265	0.394	1.166	0.819	1.659
RS3734398	22	-0.21586	0.19884	1.1785	0.2777	0.806	0.546	1.19
hcc
RS603424	12	-0.16341	0.14271	1.3112	0.2522	0.849	0.642	1.123
RS603424	22	-0.30312	0.41538	0.5325	0.4655	0.739	0.327	1.667
cld_mortality
RS603424	12	-0.35956	0.16403	4.8048	0.0284	0.698	0.506	0.963
RS603424	22	0.47777	0.31318	2.3272	0.1271	1.612	0.873	2.979
hcc
RS102275	12	0.08514	0.13293	0.4102	0.5219	1.089	0.839	1.413
RS102275	22	-0.09522	0.21039	0.2048	0.6509	0.909	0.602	1.373
cld_mortality
RS102275	12	-0.03406	0.14338	0.0564	0.8123	0.967	0.73	1.28
RS102275	22	0.01553	0.21665	0.0051	0.9428	1.016	0.664	1.553

[truncated: 13 more sheets: table 1, table S5, table S6, tableS7, table S8, table S9, table S10, table S11, table S12, table S13, table S14, table S15, table S16]
